# Supplementary material for: Screening for Drought Tolerance Within a Common Bean (Phaseolus vulgaris L.) Landrace Accessions Core Collection from the Lazio Region of Italy
Source: Plants (Basel). 2024 Nov 7;13(22):3132. doi: 10.3390/plants13223132 (PMC11597768; doi:10.3390/plants13223132)
Supplement: Supplementary file 1 [file plants-13-03132-s001.zip]

Archive with 1 entries (1 files):
- plants-3252705-supplementary.pdf
